# Supplementary material for: IncobotulinumtoxinA Injection for Treating Children with Idiopathic Toe Walking: A Retrospective Efficacy and Safety Study
Source: Toxins (Basel). 2022 Nov 13;14(11):792. doi: 10.3390/toxins14110792 (PMC9694855; doi:10.3390/toxins14110792)
Supplement: Supplementary file 1 [file toxins-14-00792-s001.zip]

Archive with 1 entries (1 files):
- toxins-1953855-supplementary.pdf
